# Supplementary material for: Changes in Tyrosine Hydroxylase Activity and Dopamine Synthesis in the Nigrostriatal System of Mice in an Acute Model of Parkinson’s Disease as a Manifestation of Neurodegeneration and Neuroplasticity
Source: Brain Sci. 2022 Jun 14;12(6):779. doi: 10.3390/brainsci12060779 (PMC9221104; doi:10.3390/brainsci12060779)
Supplement: Supplementary file 1 [file brainsci-12-00779-s001.zip]

Archive with 1 entries (1 files):
- brainsci-1748654-supplementary.pdf
